# Supplementary material for: Does long-term cadmium exposure influence the composition of pectic polysaccharides in the cell wall of Medicago sativa stems?
Source: BMC Plant Biol. 2019 Jun 21;19:271. doi: 10.1186/s12870-019-1859-y (PMC6588869; doi:10.1186/s12870-019-1859-y)
Supplement: Supplementary file 1 — Quantitative LC-MS/MS data and protein assignments. Overview of the proteins that changed significantly in the different cell wall protein fractions. (XLSX 95 kb) [file 12870_2019_1859_MOESM1_ESM.xlsx]

## Sheet: CaCl fraction
highest mean value in Cd-exposed plants
highest mean value in control plants
quantification was done using the Progenesis software. All statistic values were automatically calculated by the software.
Predicted Location: C Chloroplastic; M Mitochondrion; S Secretory Pathway; / Any other location
													Normalized abundance										Raw abundance
													Ca_Cd					Ca_Ctrl					Ca_Cd					Ca_Ctrl
Gene ID Medicago sativa	Peptide count	Unique peptides	Confidence score	Anova (p)	q Value	Max fold change	Power	Highest mean condition	Accession number	protein Assignment	functional classification	Predicted Location	Cd1_Ca_1	Cd2_Ca_2	Cd3_Ca_3	Cd4_Ca_4	Cd5_Ca_5	Ctr1_Ca_1	Ctr2_Ca_2	Ctr3_Ca_3	Ctr4_Ca_4	Ctr5_Ca_5	Cd1_Ca_1	Cd2_Ca_2	Cd3_Ca_3	Cd4_Ca_4	Cd5_Ca_5	Ctr1_Ca_1	Ctr2_Ca_2	Ctr3_Ca_3	Ctr4_Ca_4	Ctr5_Ca_5
contig_65349	4	3	218.6	0.000277533	0.0198363	8.2095	0.999584	Cd	Medtr5g010635	pathogenesis-related thaumatin family protein (M. sativa)	defense	S	51.1115	128.728	170.79	93.2894	207.587	31.3626	17.7041	9.9755	7.84022	12.4776	24.931	128.728	69.2444	46.8887	57.3081	24.524	19.5311	2.59368	2.72592	13.3483
contig_89938;contig_50164;contig_78785;contig_96687	3	3	221.78	0.00167534	0.0299358	4.50846	0.980807	Cd	Medtr1g062630	allergen Pru protein, putative [Medicago truncatula],	defense	S	243.609	393.588	349.6	362.851	1242.36	117.975	108.419	139.204	84.9707	124.353	118.827	393.588	141.741	182.374	342.976	92.2509	119.608	36.1936	29.543	133.03
contig_71420;contig_56218;contig_32915;contig_52133	3	2	171.1	0.00498843	0.0465054	2.24434	0.917117	Cd	Medtr8g096910	Pathogenesis-related thaumatin superfamily protein	defense	S	70.8591	145.267	167.417	164.266	194.469	83.7312	68.0926	63.3487	68.872	46.6895	34.5635	145.267	67.8771	82.5627	53.6867	65.4737	75.1196	16.471	23.9457	49.9476
contig_12737;contig_101958;contig_39492	4	2	187.65	0.0129561	0.0817076	1.50618	0.795432	Cd	Medtr8g105340	40S ribosomal protein S2-4 [Medicago truncatula]	miscellaneous	/	57.4797	54.2428	68.5783	48.3118	78.9748	29.0602	42.3672	40.3997	52.8876	39.5023	28.0373	54.2428	27.8042	24.2822	21.8024	22.7237	46.7394	10.5041	18.3882	42.2589
contig_106863;contig_100625	3	3	212.11	0.0228987	0.108835	1.52342	0.692401	Cd	Medtr0212s0040	ATP synthase F1, alpha subunit [Medicago truncatula]	miscellaneous	/	163.287	190.236	257.176	154.776	224.888	81.4004	120.044	155.024	148.754	144.868	79.6476	190.236	104.269	77.7928	62.0842	63.6511	132.433	40.307	51.7194	154.977
contig_93373;contig_12780;contig_53843;contig_32952	3	3	163.16	0.0429773	0.146871	1.80091	0.560112	Cd	Medtr4g130917	eukaryotic translation initiation factor 5A [Medicago truncatula]	miscellaneous	/	101.414	197.51	198.601	153.392	312.11	154.403	126.19	69.7307	105.47	78.9498	49.4673	197.51	80.5201	77.0969	86.1634	120.735	139.213	18.1303	36.6702	84.459
contig_17644;contig_17643;contig_111926;contig_15274;contig_33314;contig_100755;contig_46258;contig_39521	14	13	1053.8	0.0110169	0.0800371	1.51911	0.82086	Cd	CAA62228.1	peroxidase2 [Medicago sativa]	oxidation-reduction process	S	2648.68	2957.05	4042.97	3533.38	4712.37	2134.4	2059.84	2965.18	2452.61	2167.51	1291.96	2957.05	1639.17	1775.93	1300.93	1669	2272.41	770.962	852.733	2318.77
contig_57953	3	3	170.77	0.00996103	0.0789988	2.86713	0.835703	Cd	XP_013456593.1	glucan endo-1,3-beta-glucosidase [Medicago truncatula]	proteins acting on carbohydrates	S	363.483	114.341	166.895	90.8204	228.446	110.879	51.5753	60.6007	43.9186	69.2458	177.299	114.341	67.6652	45.6477	63.0665	86.7022	56.8978	15.7565	15.2698	74.0779
contig_66193;contig_78943;contig_78944;contig_107652;contig_78941;contig_78942	5	1	224.37	0.014357	0.0855123	3.58017	0.778376	Cd	Medtr7g073650.1	alpha-galactosidase-like protein [Medicago truncatula]	proteins acting on carbohydrates	S	222.193	60.5737	67.3325	46.5791	103.479	50.6391	38.2024	8.61387	19.421	22.8258	108.381	60.5737	27.2991	23.4114	28.5671	39.5973	42.1448	2.23965	6.75236	24.4187
contig_66675	2	1	93.34	0.0233484	0.108835	3.25703	0.688552	Cd	Medtr4g063975	expansin A10 [Medicago truncatula]	proteins acting on carbohydrates	S	140.775	816.515	569.449	669.457	961.81	289.913	155.793	114.163	202.977	206.752	68.6667	816.515	230.876	336.48	265.524	226.697	171.871	29.6829	70.572	221.179
contig_57240	2	1	65.13	0.00455025	0.0450928	1.84143	0.925295	Cd	Medtr8g074335	Chitinase (Class Ib) / Hevein [Medicago truncatula]	proteins acting on carbohydrates	S	45.6888	54.7905	60.5135	67.7271	71.7623	24.9951	25.892	54.9095	29.4509	27.9313	22.286	54.7905	24.5344	34.0407	19.8112	19.545	28.564	14.2767	10.2396	29.8804
contig_93208	3	2	177.59	0.0311658	0.123752	6.25342	0.629382	Cd	AAB41324.1	class I chitinase [Medicago sativa]	proteins acting on carbohydrates	S	205.174	174.38	118.119	94.9843	16.4405	58.2263	14.3948	0	3.03465	21.7467	100.079	174.38	47.8897	47.7406	4.53868	45.5301	15.8803	0	1.0551	23.2642
contig_105869;contig_7099;contig_33388;contig_77643	4	3	172.28	0.0482794	0.15685	9.25207	0.534474	Cd	Medtr8g074330	Chitinase (Class Ib) / Hevein [Medicago truncatula]	proteins acting on carbohydrates	S	13.7803	50.6708	9.53682	56.8258	1.18194	7.57354	1.74588	0	0	4.94719	6.72173	50.6708	3.86658	28.5615	0.326294	5.92213	1.92605	0	0	5.29242
contig_7709	2	2	107.05	0.0431528	0.146871	2.08926	0.559218	Cd	Medtr3g467100	Lipid transfer protein [Medicago truncatula]	proteins related to lipid metabolism	S	55.7103	184.289	127.971	177.237	112.762	101.995	62.4015	25.9258	62.7021	61.9042	27.1742	184.289	51.884	89.0818	31.1299	79.7547	68.8412	6.74083	21.8005	66.224
contig_100138	2	2	91.86	0.0213289	0.106357	2.63648	0.70629	Cd	XP_003590665.1	xyloglucanase-specific endoglucanase inhibitor protein [Medicago truncatula]	proteins with interaction domains	S	59.3149	217.651	313.934	224.764	172.828	72.8443	76.7587	53.4382	96.607	75.2806	28.9325	217.651	127.28	112.97	47.7122	56.9607	84.6801	13.8942	33.5887	80.5338
contig_213	4	3	209.2	0.000579766	0.0216917	2.70455	0.997416	Ctr		histone H1 [Pisum sativum]	miscellaneous	/	16.5321	14.4918	8.43904	12.2984	9.88319	24.8662	52.8311	28.8913	27.773	32.3594	8.064	14.4918	3.4215	6.18135	2.72843	19.4442	58.2832	7.51188	9.65622	34.6175
contig_4217;contig_22410;contig_53840;contig_104062;contig_107925;contig_109352;contig_99843	9	8	531.46	0.00202003	0.0323597	1.70564	0.974369	Ctr	XP_013468562.1	linker histone H1 and h5 family protein [Medicago truncatula]	miscellaneous	/	74.8493	77.4838	66.8083	82.1676	58.7682	110.318	157.014	130.771	129.433	86.6253	36.5098	77.4838	27.0866	41.2987	16.224	86.2636	173.218	34.0011	45.0018	92.6702
contig_15527;contig_9324	4	2	239.04	0.0318145	0.124031	1.86736	0.625033	Ctr	Medtr7g068280	high mobility group (HMG)-box protein [Medicago truncatula]	miscellaneous	/	67.5666	116.672	77.9768	119.365	127.308	159.647	193.252	92.5656	282.276	222.538	32.9575	116.672	31.6147	59.9947	35.1456	124.836	213.195	24.0675	98.1427	238.067
contig_111469;contig_73296;contig_52419;contig_70203;contig_3401;contig_24520;contig_92058	9	4	417.67	0.000604222	0.0216917	2.5477	0.99717	Ctr	Medtr8g080880	amidase C869.01-like protein, putative [Medicago truncatula]	miscellaneous	S	35.0799	28.5833	31.1697	40.0761	47.8909	104.698	105.822	51.2297	100.431	103.54	17.1112	28.5833	12.6373	20.1429	13.2211	81.8686	116.742	13.32	34.9181	110.765
contig_4856	2	2	81.63	0.000769566	0.0227267	23.5293	0.995286	Ctr	Medtr3g078700	L-ascorbate oxidase [Medicago truncatula]	oxidation-reduction process	S	1.79266	3.13532	0.833663	2.58562	1.52112	73.8387	70.1735	6.64576	14.7333	66.8047	0.87442	3.13532	0.337997	1.29957	0.419933	57.7382	77.4153	1.72793	5.12253	71.4665
contig_56015;contig_16144;contig_28301	2	2	92.17	0.000953917	0.0227267	3.53057	0.992809	Ctr	CAA65771.1	ferritin [Medicago sativa]	oxidation-reduction process	C	34.5338	49.0128	59.4803	41.782	46.0098	196.101	214.122	68.4049	127.948	208.345	16.8448	49.0128	24.1155	21.0003	12.7018	153.341	236.218	17.7856	44.4856	222.884
contig_65406;contig_103911	10	8	708.69	0.00894412	0.0737619	2.28096	0.850735	Ctr	Medtr4g127670	class III peroxidase [Medicago truncatula]	oxidation-reduction process	S	192.914	140.758	158.085	218.654	220.66	479.302	644.141	191.242	455.64	353.411	94.0992	140.758	64.0936	109.899	60.9172	374.791	710.615	49.7238	158.419	378.073
contig_34984;contig_112139;contig_70678;contig_87773	5	3	375.31	0.010316	0.0789988	1.64699	0.830629	Ctr	Medtr3g072190	Peroxidase superfamily protein	oxidation-reduction process	(/) S	72.5267	86.4656	57.7249	126.098	64.4705	115.707	120.62	135.907	177.859	120.705	35.3769	86.4656	23.4038	63.379	17.7982	90.4771	133.067	35.3366	61.8388	129.128
contig_67869	3	3	130.66	0.0467558	0.154922	3.19245	0.54156	Ctr	Medtr8g089110	basic blue-like protein [Medicago truncatula]	oxidation-reduction process	S	32.57	10.1919	13.6463	9.89643	24.8979	77.3965	114.948	17.5171	21.0561	60.2421	15.8869	10.1919	5.53272	4.9741	6.87351	60.5203	126.81	4.55453	7.32086	64.4459
contig_43884;contig_94910;contig_77437;contig_94911;contig_6933	7	1	544.21	0.0189622	0.101648	5.72763	0.728691	Ctr	Medtr8g005175	oxygen-evolving enhancer protein [Medicago truncatula]	photosynthesis	C	56.4427	285.803	93.5473	198.107	265.44	1468.99	1510.94	127.103	941.704	1102.34	27.5315	285.803	37.9275	99.5717	73.2793	1148.68	1666.87	33.0473	327.416	1179.26
contig_103922;contig_61992	7	1	492.54	0.0282055	0.120957	4.90991	0.650228	Ctr	Medtr8g005175	oxygen-evolving enhancer protein [Medicago truncatula]	photosynthesis	C	33.8502	193.383	69.8703	137.998	191.59	856.128	855.518	77.8044	593.48	694.069	16.5113	193.383	28.328	69.36	52.8918	669.45	943.806	20.2295	206.344	742.503
contig_57192;contig_51119;contig_100112;contig_103197	3	3	281.13	0.00311986	0.0393097	2.11614	0.952919	Ctr	AT2G04160.1	Subtilisin-like serine endopeptidase family protein |	proteases	S	134.865	152.23	158.183	194.349	236.515	432.532	304.421	217.563	428.67	470.85	65.7843	152.23	64.1331	97.6829	65.294	338.219	335.837	56.5674	149.042	503.707
contig_54424	2	2	126.49	0.0115714	0.0800371	67.6234	0.813358	Ctr	Medtr8g094590	Eukaryotic aspartyl protease family protein	proteases	S	1.38453	0	0	0	0	28.7716	27.8912	0	5.63206	31.3315	0.675341	0	0	0	0	22.498	30.7695	0	1.95818	33.5179
contig_4015	5	4	233.74	0.0219569	0.107001	1.55693	0.700646	Ctr	Medtr2g028190	Eukaryotic aspartyl protease family protein	proteases	S	81.6149	65.9219	65.8598	88.0814	127.949	152.833	156.782	93.8722	152.769	112.333	39.8099	65.9219	26.702	44.271	35.3225	119.508	172.962	24.4072	53.1154	120.171
contig_7424;contig_1069;contig_45835	2	2	80.75	0.00795725	0.0682481	1.66965	0.866071	Ctr	Medtr4g033435	patellin-like protein [Medicago truncatula,	proteins related to lipid metabolism	/	76.3107	47.7629	57.2638	44.3716	31.1118	89.761	100.923	73.9416	81.9779	82.1968	37.2226	47.7629	23.2168	22.3018	8.58897	70.1887	111.338	19.2252	28.5024	87.9326
contig_63432	6	6	377.46	0.0275792	0.120685	1.71507	0.654864	Ctr	Medtr7g092740	polygalacturonase inhibitor protein [Medicago truncatula]	proteins with interaction domains	S	372.396	399.512	519.182	484.219	660.988	940.356	1013.78	421.822	962.479	839.983	181.646	399.512	210.496	243.376	182.477	735.312	1118.41	109.676	334.638	898.598
contig_43977;contig_15577	2	2	120.14	0.00154069	0.0299358	2.08657	0.983235	Ctr	Medtr_5g030290	hypothetical protein MTR_5g030290 [Medicago truncatula] XP_003612898.1	unknown function	/	99.0949	147.056	174.436	158.561	160.412	214.434	262.663	402.561	281.321	382.169	48.3362	147.056	70.7229	79.6954	44.2847	167.677	289.769	104.668	97.8108	408.838
contig_64957;contig_91921	4	3	241.58	0.0363977	0.136779	1.81358	0.596282	Ctr	Medtr4g039720	DUF642 family protein [Medicago truncatula],	unknown function	S	216.833	125.9	105.972	134.867	171.463	290.552	340.901	123.42	335.676	278.77	105.766	125.9	42.9648	67.7864	47.3355	227.197	376.081	32.0898	116.709	298.224

## Sheet: EGTA fraction
highest mean value in Cd-exposed plants
highest mean value in control plants
quantification was done using the Progenesis software. All statistic values were automatically calculated by the software.
Predicted Location: C Chloroplastic; M Mitochondrion; S Secretory Pathway; / Any other location
													Normalized abundance										Raw abundance
													Ctrl					Cd					Ctrl					Cd
Gene ID Medicago sativa	Peptide count	Unique peptides	Confidence score	Anova (p)	q Value	Max fold change	Power	Highest mean condition	Accession number	Protein Assignment	functional classification	Predicted Location	Ctr1_EGTA_1	Ctr2_EGTA_2	Ctr3_EGTA_3	Ctr4_EGTA_4	Ctr5_EGTA_5	Cd1_EGTA_1	Cd2_EGTA_2	Cd3_EGTA_3b	Cd4_EGTA_4	Cd5_EGTA_5	Ctr1_EGTA_1	Ctr2_EGTA_2	Ctr3_EGTA_3	Ctr4_EGTA_4	Ctr5_EGTA_5	Cd1_EGTA_1	Cd2_EGTA_2	Cd3_EGTA_3b	Cd4_EGTA_4	Cd5_EGTA_5
contig_65349;contig_56218	2	1	119.34	3.24939e-10	2.31492e-08	Infinity	1	Cd	Medtr5g010635	pathogenesis-related thaumatin family protein [Medicago truncatula]	defense	S	0	0	0	0	0	105.607	108.085	97.9323	71.4063	52.458	0	0	0	0	0	472.299	456.574	67.9339	258.545	54.6815
contig_89938;contig_52039;contig_78785;contig_50164;contig_78786;contig_96687	4	4	273.49	3.36312e-05	0.000217813	6.43738	1	Cd	Medtr1g062630	allergen Pru protein, putative [Medicago truncatula]	defense	S	33.3419	33.9479	42.6009	26.0168	17.4262	321.472	202.051	147.37	123.012	193.163	15.952	31.0815	16.7999	15.2784	17.4262	1437.69	853.509	102.228	445.397	201.35
contig_51952	3	2	169.87	4.46852e-05	0.000265288	Infinity	0.999999	Cd	Medtr8g096900	pathogenesis-related thaumatin family protein [Medicago truncatula]	defense	S	0	0	0	0	0	10.2578	5.17549	20.9209	2.9432	5.25028	0	0	0	0	0	45.8751	21.8625	14.5125	10.6566	5.47283
contig_94042	2	1	124.39	0.000781726	0.00192238	9.83345	0.995134	Cd	Medtr4g094730	LysM domain GPI-anchored protein [Medicago truncatula]	defense	S	1.81653	11.4551	1.14249	0.285743	6.03351	40.3111	30.7669	48.9037	37.7142	46.1847	0.869093	10.4879	0.450547	0.167802	6.03351	180.28	129.966	33.9236	136.554	48.1423
contig_54278	2	1	123.29	0.00148896	0.00272023	9.96686	0.984151	Cd	Medtr4g094730	LysM domain GPI-anchored protein [Medicago truncatula]	defense	S	1.8504	12.4568	0.40983	0	6.14604	41.3366	32.0554	50.7767	39.1917	44.5792	0.885301	11.4051	0.161619	0	6.14604	184.867	135.409	35.2229	141.904	46.4688
contig_103877	2	2	107.61	0.018256	0.0136905	4.39411	0.735751	Cd	Medtr4g063630	pathogenesis-related thaumatin family protein [Medicago truncatula]	defense	S	2.91228	17.9565	0.471068	7.13653	9.10638	51.3669	38.7487	17.8108	44.1572	13.0593	1.39334	16.4404	0.185768	4.19092	9.10638	229.724	163.683	12.355	159.883	13.6129
contig_91621;contig_12771;contig_74699	2	2	99.65	0.000808758	0.00192238	10.7837	0.994789	Cd	Medtr6g007897	gibberellin-regulated family protein [Medicago truncatula]	miscellaneous	S	0	3.81735	0.22979	0.0311762	2.36381	17.3569	14.7947	10.8356	19.8638	6.61877	0	3.49503	0.090619	0.0183082	2.36381	77.6241	62.4961	7.51644	71.922	6.89932
contig_4524	2	2	88.4	0.0016288	0.00283021	41.384	0.981653	Cd	AT4G11190.1	Disease resistance-responsive (dirigent-like protein) family protein [Arabidopsis thaliana]	miscellaneous	S	0	0.66503	0	1.40364	0.59568	9.75104	9.02056	74.9866	13.9911	2.51234	0	0.608879	0	0.824288	0.59568	43.6089	38.1049	52.0169	50.6585	2.61883
contig_57245	2	2	70.89	0.0409924	0.0234884	17583.4	0.570468	Cd	Medtr8g099720	ribosomal protein S6 family protein [Medicago truncatula]	miscellaneous	C	0	0.00311357	0	0	0	25.2073	14.0949	0	15.4451	0	0	0.00285068	0	0	0	112.733	59.5401	0	55.9229	0
contig_87160;contig_22284;contig_27132	3	2	156.71	0.000809518	0.00192238	3.31402	0.994779	Cd	Medtr6g025320	EF hand calcium-binding family protein [Medicago truncatula]	miscellaneous	/	37.001	57.2544	108.811	89.0065	59.3999	262.435	205.871	343.108	207.123	146.251	17.7027	52.4201	42.9102	52.269	59.3999	1173.67	869.647	238.008	749.944	152.45
contig_51589	2	2	101.53	0.000911733	0.00201154	23.2723	0.993406	Cd	Medtr8g011650	auxin-induced in root cultures protein, putative [Medicago truncatula]	oxidation-reduction process	S	0	14.0126	0	7.59302	7.56634	191.131	145.021	80.4781	161.876	100.392	0	12.8295	0	4.459	7.56634	854.779	612.603	55.8262	586.114	104.648
contig_4110	2	2	107.36	0.0448473	0.0243885	Infinity	0.55075	Cd	AT4G27520.1	early nodulin-like protein 2 [Arabidopsis thaliana]	oxidation-reduction process	S	0	0	0	0	0	10.0656	4.457	0	12.8402	0	0	0	0	0	0	45.0155	18.8274	0	46.4914	0
contig_24637;contig_65389;contig_87627;contig_112173;contig_98501	6	3	365.91	0.000141985	0.000561958	7.90897	0.999946	Cd	Medtr3g094650	classIII peroxidase [Medicago truncatula]	oxidation-reduction process	S	33.6414	16.7478	9.59152	27.0337	20.9968	209.531	195.807	112.26	256.276	80.3829	16.0953	15.3337	3.78247	15.8755	20.9968	937.071	827.133	77.8725	927.915	83.79
contig_17644;contig_15274;contig_17643;contig_111926;contig_33314;contig_100755;contig_46258;contig_39521	16	15	1237.55	0.000875344	0.00201154	2.31263	0.993907	Cd	Medtr4g095450	class III peroxidase [Medicago truncatula]	oxidation-reduction process	S	469.534	428.924	815.893	383.604	360.954	1008.88	1087.98	1419.57	1292.77	877.354	224.643	392.708	321.752	225.271	360.954	4511.93	4595.86	984.733	4680.8	914.542
contig_74493;contig_44123;contig_74494	6	1	276.06	0.00249489	0.00355481	13.9996	0.96519	Cd	Medtr3g094650	class III peroxidase [Medicago truncatula]	oxidation-reduction process	S	8.59124	1.60777	4.26459	0.442902	1.65932	63.5831	64.7329	10.3741	80.2021	13.0228	4.11036	1.47202	1.68176	0.260094	1.65932	284.358	273.447	7.19631	290.393	13.5748
contig_92067	2	1	86.28	0.00545253	0.00597613	12.3191	0.908632	Cd	Medtr6g008075	peroxidase family protein [Medicago truncatula]	oxidation-reduction process	S	0.893514	5.77317	0	5.27836	3.05462	60.1871	47.2117	6.34107	58.2368	12.806	0.42749	5.28572	0	3.09971	3.05462	269.17	199.433	4.39869	210.861	13.3488
contig_4219;contig_34249;contig_7545;contig_34250	6	4	406.98	0.00621365	0.0062651	11.9446	0.895123	Cd	Medtr3g466200	anionic peroxidase swpb3 protein [Medicago truncatula]	oxidation-reduction process	S	3.86227	5.84288	12.4453	2.82714	2.95107	98.8517	84.4166	12.1175	126.721	11.4895	1.84785	5.34954	4.90787	1.66024	2.95107	442.087	356.595	8.40573	458.827	11.9765
contig_29655;contig_112040;contig_47673	9	2	489.8	0.0325459	0.0198174	2.35556	0.620218	Cd	Medtr2g084010	lignin biosynthetic peroxidase [Medicago truncatula]	oxidation-reduction process	S	11.9727	46.3455	74.2085	53.0332	49.7451	132.703	117.861	59.2251	165.544	78.9416	5.72818	42.4323	29.2645	31.1437	49.7451	593.476	497.873	41.0834	599.396	82.2877
contig_72052;contig_46031	3	1	145.52	0.0423358	0.0235631	Infinity	0.56341	Cd	Medtr4g030890	gaiacol peroxidase [Medicago truncatula]	oxidation-reduction process	C	0	0	0	0	0	7.09156	3.98064	0	7.32579	0	0	0	0	0	0	31.7151	16.8151	0	26.5249	0
contig_14966;contig_65262	3	1	150.31	0.049872	0.0259341	Infinity	0.527288	Cd	Medtr5g074970	class III peroxidase [Medicago truncatula]	oxidation-reduction process	S	0	0	0	0	0	15.9628	4.72869	0	27.3873	0	0	0	0	0	0	71.3891	19.975	0	99.1627	0
contig_63172	2	2	74.9	0.0261558	0.0170953	4.4831	0.66572	Cd	Medtr5g064610	thylakoid lumenal 29 kDa protein [Medicago truncatula]	photosynthesis	C	0.0682015	3.95681	12.1034	3.53946	3.52827	21.35	29.6109	5.73158	37.1791	10.1192	0.0326301	3.62272	4.77306	2.07855	3.52827	95.4821	125.083	3.97589	134.617	10.5482
contig_7417;contig_34016	5	5	224.84	2.28024e-05	0.000203061	15.0532	1	Cd	Medtr0036s0070	eukaryotic aspartyl protease family protein [Medicago truncatula]	proteases	S	23.2411	5.12826	7.25854	19.8056	22.1901	234.105	236.422	273.869	260.313	163.774	11.1194	4.69526	2.86245	11.6308	22.1901	1046.97	998.7	189.978	942.532	170.716
contig_4015	7	6	360.25	0.000931769	0.00201154	7.88356	0.993125	Cd	Medtr2g028190	eukaryotic aspartyl protease family protein [Medicago truncatula]	proteases	S	6.57899	3.32759	0.348505	3.26135	4.02227	32.02	32.5713	16.9006	41.5162	15.2591	3.14763	3.04663	0.137435	1.91523	4.02227	143.201	137.589	11.7237	150.32	15.9059
contig_18057	2	2	118.77	0.000969164	0.00203074	2.87629	0.99259	Cd	XP_013466474.1	eukaryotic aspartyl protease family protein [Medicago truncatula]	proteases	S	4.63083	9.94641	4.73365	6.51795	12.1638	22.8618	25.0902	19.0296	27.0411	15.2549	2.21556	9.10659	1.86674	3.82766	12.1638	102.243	105.987	13.2005	97.9095	15.9016
contig_101360;contig_107167;contig_111089;contig_12434;contig_105125;contig_33200	3	1	133.19	0.0404042	0.0234884	Infinity	0.573624	Cd	Medtr1g018840	papain family cysteine protease [Medicago truncatula]	proteases	S	0	0	0	0	0	28.5998	18.2758	0	23.0574	0	0	0	0	0	0	127.905	77.201	0	83.4852	0
contig_57953	3	3	220.3	0.00139553	0.00268704	7.54592	0.985777	Cd	|XP_013456593.1	glucan endo-1,3-beta-glucosidase [Medicago truncatula]	proteins acting on carbohydrates	S	12.3546	6.40091	5.29411	12.5175	9.14694	117.919	78.4787	22.2658	100.29	26.0017	5.91092	5.86045	2.08776	7.35091	9.14694	527.36	331.512	15.4454	363.128	27.1038
contig_3864;contig_54112	3	3	157.41	0.0046157	0.00548051	4.7095	0.924063	Cd	Medtr1g022160	glucan endo-1,3-beta-glucosidase-like protein [Medicago truncatula]	proteins acting on carbohydrates	S	3.92689	11.4597	6.52244	9.88614	12.0437	54.5532	54.6123	18.1501	64.3062	14.8373	1.87877	10.4921	2.57216	5.80563	12.0437	243.974	230.695	12.5904	232.837	15.4662
contig_61660;contig_112333;contig_33943	5	1	258.72	0.0074387	0.00716144	8.48507	0.874442	Cd	Medtr2g034470	glucan endo-1,3-beta-glucosidase [Medicago truncatula]	proteins acting on carbohydrates	/	9.88003	5.98545	4.31435	10.5673	9.49085	130.371	85.7393	13.1847	95.7386	16.3878	4.72697	5.48008	1.70139	6.20562	9.49085	583.05	362.182	9.14596	346.647	17.0825
contig_15112;contig_62187	3	3	158.83	0.00813132	0.00762224	4.5964	0.86331	Cd	Medtr8g463760	malate dehydrogenase [Medicago truncatula]	proteins acting on carbohydrates	M	0.280318	4.45609	0.0767752	7.47895	1.98897	14.7002	19.312	7.62314	12.3811	11.6251	0.134115	4.07984	0.0302767	4.39201	1.98897	65.7425	81.5784	5.28803	44.8291	12.1179
contig_22829;contig_102000;contig_22828;contig_63863	3	2	139.06	0.0121565	0.0100704	Infinity	0.805646	Cd	Medtr4g076490	glucan endo-1,3-beta-glucosidase [Medicago truncatula]	proteins acting on carbohydrates	S	0	0	0	0	0	14.3165	3.22855	2.87766	22.4657	0	0	0	0	0	0	64.0268	13.6381	1.99619	81.3431	0
contig_13262;contig_104959;contig_13263;contig_71318;contig_52034	4	2	229.21	0.0324165	0.0198174	7.15227	0.621063	Cd	Medtr3g110320	glycoside hydrolase family 18 protein [Medicago truncatula]	proteins acting on carbohydrates	S	5.73601	1.39725	0.839257	1.81858	1.6232	15.4094	31.221	1.87758	29.4659	3.6643	2.74432	1.27927	0.330965	1.06796	1.6232	68.9144	131.884	1.30244	106.689	3.81962
contig_62074	3	2	203.26	0.0418914	0.0234994	Infinity	0.565722	Cd	Medtr2g023500	lactoylglutathione lyase-like protein [Medicago truncatula]	proteins acting on carbohydrates	/	0	0	0	0	0	9.25329	6.75607	0	13.967	0	0	0	0	0	0	41.3828	28.5391	0	50.5711	0
contig_88019;contig_12593	3	1	123.37	0.0477539	0.0252006	78.5681	0.536894	Cd	Medtr3g116510	glucan endo-1,3-beta-glucosidase-like protein [Medicago truncatula]	proteins acting on carbohydrates	S	0	0.362968	0	0	0	8.90134	8.58774	0	11.0286	0	0	0.332321	0	0	0	39.8088	36.2766	0	39.932	0
contig_27037;contig_34094;contig_66161;contig_44050;contig_34095;contig_69783	7	1	363.79	0.0317042	0.0196406	2.09338	0.625768	Cd	AT4G19420.2	Pectinacetylesterase family protein [Arabidopsis thaliana]	proteins acting on carbohydrates	S	12.5215	17.0484	16.0198	10.7385	10.0313	28.7584	37.0191	12.0837	42.5978	18.4568	5.99075	15.6089	6.3175	6.30617	10.0313	128.614	156.377	8.38228	154.236	19.2391
contig_22579	5	1	275.03	0.048669	0.0254946	1.67378	0.532695	Cd	XP_003628995.2	pectinacetylesterase family protein [Medicago truncatula]	proteins acting on carbohydrates	S	66.3613	73.6392	62.1657	46.2953	48.767	95.5364	127.436	51.6563	143.248	79.617	31.7497	67.4215	24.5154	27.1869	48.767	427.26	538.32	35.8331	518.667	82.9917
contig_93208	5	4	337.66	0.00355946	0.00461059	10.503	0.944311	Cd	Medtr3g118390	Chitinase (Class I) / Hevein [Medicago truncatula]	proteins acting on carbohydrates	S	3.6094	7.4446	7.85807	7.60657	6.73403	143.221	85.5814	16.7902	89.3188	14.3403	1.72687	6.81602	3.09887	4.46695	6.73403	640.517	361.515	11.6471	323.402	14.9482
contig_107437	4	4	197.67	0.00525876	0.00585381	4.12271	0.912152	Cd	ACP74154.1	chitinase class III-1 [Medicago sativa]	proteins acting on carbohydrates	S	2.91404	9.6821	9.12522	3.68294	11.6767	37.2068	36.852	15.0711	49.3926	14.3518	1.39419	8.8646	3.59858	2.1628	11.6767	166.397	155.671	10.4546	178.839	14.9601
contig_105869;contig_7099;contig_96689;contig_33388;contig_77643;contig_57240;contig_75109	4	4	231.99	0.0104413	0.00907144	5.09002	0.828859	Cd	Medtr8g074330	Chitinase (Class Ib) / Hevein [Medicago truncatula]	proteins acting on carbohydrates	S	8.84323	5.4837	2.10503	4.36867	7.46828	46.6741	42.0089	6.75253	35.2248	13.2289	4.23093	5.02069	0.830128	2.5655	7.46828	208.737	177.455	4.68411	127.541	13.7897
contig_62984;contig_86958;contig_91749	2	1	76.6	0.000127591	0.000534694	34.1618	0.999963	Cd	Medtr4g059790	FASCICLIN-like arabinogalactan-protein [Medicago truncatula]	proteins possibly involved in signalling	S	0	2.94929	3.28079	0	3.90945	93.048	85.1307	54.7093	88.3816	25.1154	0	2.70027	1.2938	0	3.90945	416.132	359.611	37.9509	320.009	26.1799
contig_51070;contig_7073	6	6	305.74	0.00368376	0.00465355	2.12445	0.941892	Cd	Medtr7g075453	fasciclin-like arabinogalactan protein [Medicago truncatula]	proteins possibly involved in signalling	S	64.8704	50.1885	41.9508	63.9115	53.3464	135.86	140.603	63.9764	146.934	95.2937	31.0364	45.9509	16.5435	37.532	53.3464	607.595	593.938	44.3793	532.015	99.3329
contig_67571	2	1	117	0.0249444	0.0168142	13.3371	0.675329	Cd	Medtr2g093970	fasciclin domain protein [Medicago truncatula]	proteins possibly involved in signalling	S	0	0	1.30931	1.16418	0	13.7912	8.78724	3.64104	6.76962	0	0	0	0.516334	0.683662	0	61.6773	37.1193	2.52573	24.5112	0
contig_111275	2	1	71.08	0.0334566	0.0201993	Infinity	0.614348	Cd	Medtr4g053380	FASCICLIN-like arabinogalactan-protein [Medicago truncatula]	proteins possibly involved in signalling	S	0	0	0	0	0	13.3277	11.798	0.18076	10.3742	0	0	0	0	0	0	59.6044	49.8372	0.12539	37.5624	0
contig_27162;contig_15893	6	5	248.47	0.0172973	0.0131095	5.00913	0.745638	Cd	Medtr3g009050	LRR receptor-like kinase [Medicago truncatula]	proteins possibly involved in signalling	S	4.9113	4.37397	0.270916	9.58717	3.95913	23.9674	24.4853	12.9526	47.7583	6.55972	2.34975	4.00466	0.106837	5.63006	3.95913	107.188	103.431	8.985	172.921	6.83776
contig_51111	2	2	86.14	0.0268096	0.0173633	4.45746	0.660677	Cd	Medtr4g085480	Serine/Threonine kinase, plant-type protein, putative [Medicago truncatula]	proteins possibly involved in signalling	S	1.57114	0	20.8555	0	3.97213	34.4804	27.954	6.22606	41.2198	7.79133	0.751694	0	8.2245	0	3.97213	154.204	118.084	4.31891	149.247	8.12158
contig_7709;contig_63090	2	2	112.05	9.68925e-05	0.000437974	32.3144	0.999986	Cd	Medtr3g467100	Lipid transfer protein [Medicago truncatula]	proteins related to lipid metabolism	S	1.70355	4.29291	0	3.54554	4.96319	136.86	105.77	35.2116	131.751	59.1346	0.815041	3.93045	0	2.08212	4.96319	612.07	446.795	24.4257	477.038	61.6412
contig_56640;contig_56641	11	3	788.62	9.83634e-05	0.000437974	8.66067	0.999985	Cd	Medtr4g428370	Lipid transfer protein, partial [Medicago truncatula]	proteins related to lipid metabolism	S	60.3417	153.249	31.8316	38.914	47.9428	451.892	463.357	735.301	359.859	867.351	28.8697	140.31	12.553	22.8522	47.9428	2020.96	1957.32	510.065	1302.96	904.115
contig_32886;contig_44209;contig_98509;contig_105113;contig_12736	8	2	694.83	0.000262534	0.00093517	10.4755	0.999644	Cd	Medtr4g029350	Lipid transfer protein [Medicago truncatula]	proteins related to lipid metabolism	S	25.8972	32.497	33.4985	39.9595	47.3964	517.529	439.237	97.1712	601.994	221.784	12.3902	29.7532	13.2103	23.4662	47.3964	2314.5	1855.44	67.406	2179.68	231.184
contig_44208;contig_12744;contig_27351	4	2	318.55	0.00244121	0.00354931	5.0044	0.966238	Cd	Medtr4g029350	Lipid transfer protein [Medicago truncatula]	proteins related to lipid metabolism	S	2.48897	15.8043	3.28437	9.7206	7.32925	60.13	35.8717	20.0342	52.8831	24.3885	1.19081	14.4699	1.29521	5.70842	7.32925	268.915	151.53	13.8974	191.477	25.4222
contig_63513	3	2	122.31	0.0156245	0.011969	2.34107	0.763787	Cd	Medtr5g017090	MAP3K-like kinase [Medicago truncatula]	proteins related to lipid metabolism	S	11.8572	13.6661	60.7979	10.0021	6.69498	51.9559	51.3101	38.4763	60.1743	39.2567	5.67293	12.5122	23.976	5.87373	6.69498	232.358	216.745	26.6903	217.877	40.9207
contig_63432;contig_68328	6	5	320.92	0.0235205	0.0162684	2.37776	0.687095	Cd	Medtr7g092740	polygalacturonase inhibitor [Medicago truncatula]	proteins with interaction domain	S	18.7038	30.2211	37.4673	39.9863	21.4518	82.7485	67.972	42.6872	126.112	31.9846	8.94857	27.6694	14.7754	23.4819	21.4518	370.07	287.129	29.6114	456.622	33.3404
contig_65959;contig_91138	4	3	273.58	0.045188	0.0243885	3.05561	0.549083	Cd	Medtr4g025730	pectinesterase/pectinesterase inhibitor [Medicago truncatula]	proteins with interaction domain	S	9.35102	8.70874	0.821806	6.1835	14.8137	22.2533	20.6796	11.9306	53.1099	13.8804	4.47387	7.97342	0.324084	3.63125	14.8137	99.5216	87.3553	8.27604	192.298	14.4687
contig_66998;contig_75786	4	4	243.71	0.0287799	0.0184715	Infinity	0.646048	Cd	Medtr2g073010	Kunitz type trypsin inhibitor [Medicago truncatula]	proteins with interaction domain	S	0	0	0	0	0	28.7418	16.8172	0.393743	34.4296	0.0486651	0	0	0	0	0	128.54	71.0396	0.273132	124.661	0.0507278
contig_100138	4	4	175.95	0.000672877	0.00184549	4.63171	0.996432	Cd	Medtr0036s0070	xyloglucanase-specific endoglucanase inhibitor protein [Medicago truncatula]	proteins with interaction domain	S	13.1136	14.9176	4.78252	22.439	18.4962	84.5859	67.221	58.5699	89.6056	41.6015	6.27402	13.6581	1.88601	13.1773	18.4962	378.287	283.957	40.6289	324.44	43.3648
contig_56185	3	3	138.59	0.00188616	0.00312496	4.87819	0.976901	Cd	Medtr1g093100	xyloglucanase-specific endoglucanase inhibitor protein [Medicago truncatula]	proteins with interaction domain	S	13.3462	13.6002	30.7645	2.95152	8.3166	68.4921	61.2984	42.5233	82.7431	81.4365	6.38533	12.4519	12.1321	1.73328	8.3166	306.312	258.938	29.4977	299.593	84.8883
contig_63744	2	1	154.2	1.01135e-06	2.40167e-05	15.5677	1	Cd	Medtr7g023590	polygalacturonase-inhibiting protein, putative [Medicago truncatula]	proteins with interaction domains	S	20.9732	19.2819	41.31	32.1262	16.424	430.005	481.181	384.294	480.114	250.002	10.0344	17.6538	16.2908	18.8661	16.424	1923.08	2032.62	266.578	1738.38	260.599
contig_62176;contig_87091	6	6	310.86	0.00119569	0.0024338	2.42912	0.989113	Cd	Medtr7g108905	pectinesterase/pectinesterase inhibitor [Medicago truncatula]	proteins with interaction domains	S	30.4765	23.5085	44.5631	34.7147	27.3883	71.3998	57.9259	114.586	92.1282	54.2007	14.5811	21.5236	17.5737	20.3862	27.3883	319.316	244.692	79.4865	333.574	56.4981
contig_53940	2	1	94.6	0.0259054	0.0170884	4.18698	0.667678	Cd	Medtr4g035905	plant invertase/pectin methylesterase inhibitor [Medicago truncatula]	proteins with interaction domains	S	0.185522	0.859922	1.03257	1.07318	1.0626	4.37955	2.62534	3.48238	6.63536	0.520436	0.0887604	0.787315	0.4072	0.630223	1.0626	19.5863	11.09	2.41566	24.0251	0.542496
contig_69760;contig_69761	3	1	254.5	0.0292855	0.0185477	2.35415	0.642425	Cd	XP_003621803.1	polygalacturonase-inhibiting protein, putative [Medicago truncatula]	proteins with interaction domains	S	26.1586	30.2818	13.1428	12.3722	20.9499	31.7739	30.3077	99.9548	28.2422	51.9764	12.5153	27.725	5.18292	7.26554	20.9499	142.1	128.027	69.3368	102.258	54.1795
contig_43978	2	1	142.27	0.00339602	0.00448034	7.72478	0.947504	Cd	Medtr5g030290	|XP_003612898.1 | hypothetical protein MTR_5g030290 [Medicago truncatula]	unknown function	/	1.83289	8.32433	0.0361641	0	4.87725	28.9804	18.4319	38.2114	15.7742	15.0194	0.876923	7.62148	0.0142615	0	4.87725	129.607	77.8603	26.5066	57.1146	15.656
contig_12501	2	2	103.12	0.0405576	0.0234884	Infinity	0.572796	Cd	Medtr8g087460	| XP_003629840.2 |fasciclin domain protein [Medicago truncatula]	unknown function	S	0	0	0	0	0	18.5232	13.7761	0	11.7962	0	0	0	0	0	0	82.8399	58.1935	0	42.7112	0
contig_107675	2	1	108.42	0.019209	0.0141195	1.85649	0.726266	Ctr	Medtr1g011850	core histone H2A/H2B/H3/H4 [Medicago truncatula]	miscellaneous	/	505.889	305.362	247.722	236.62	249.102	145.73	115.925	224.778	109.822	235.797	242.036	279.579	97.6903	138.955	249.102	651.737	489.692	155.925	397.639	245.791
contig_101331	2	1	109.14	0.0307325	0.0192056	1.8086	0.632329	Ctr	Medtr2g096570	core histone H2A/H2B/H3/H4 [Medicago truncatula]	miscellaneous	/	515.066	295.079	229.868	223.001	235.166	144.631	115.096	219.649	109.955	239.033	246.427	270.164	90.6497	130.957	235.166	646.822	486.19	152.367	398.121	249.165
contig_108847	2	2	103.77	5.23615e-05	0.000286948	21.9919	0.999999	Ctr	Medtr3g035600	photosystem I P700 chlorophyll A apoprotein A2 [Medicago truncatula]	photosynthesis	C	153.189	105.758	86.2047	168.343	94.508	6.7955	5.41671	0.71484	5.22885	9.49082	73.2911	96.8285	33.9953	98.8596	94.508	30.391	22.8814	0.495872	18.9324	9.8931
contig_20;contig_22259;contig_43724	2	2	128.59	0.0252607	0.0168189	3.16203	0.672786	Ctr	Medtr3g449930	oxygen-evolving enhancer protein 2-1 [Medicago truncatula]	photosynthesis	C	182.189	191.546	64.3978	49.7661	62.8149	68.6002	29.8771	10.4725	25.732	39.4829	87.1659	175.373	25.3956	29.2251	62.8149	306.796	126.207	7.26459	93.1695	41.1565
contig_78039;contig_105261	2	2	208.58	0.00991305	0.00871882	3.27381	0.836395	Ctr	CAA56254.1	serine proteinase inhibitor [Medicago sativa]	proteins with interaction domains	S	627.341	277.268	748.547	366.769	163.537	110.192	109.553	146.377	74.9112	225.914	300.143	253.857	295.193	215.385	163.537	492.802	462.779	101.539	271.236	235.49

## Sheet: LiCl fraction 
highest mean value in Cd-exposed plants
highest mean value in control plants
quantification was done using the Progenesis software. All statistic values were automatically calculated by the software.
Predicted Location: C Chloroplastic; M Mitochondrion; S Secretory Pathway; / Any other location
													Normalized abundance										Raw abundance
													Ctr					Cd					Ctr					Cd
Gene ID Medicago sativa	Peptide count	Unique peptides	Confidence score	Anova (p)	q Value	Max fold change	Power	Highest mean condition	Accession number	Protein Assignment	Functional classification	Predicted Location	Ctr1_Li_1	Ctr2_Li_2	Ctr3_Li_3	Ctr4_Li_4	Ctr5_Li_5	Cd1_Li_1	Cd2_Li_2	Cd3_Li_3	Cd4_Li_4	Cd5_Li_5b	Ctr1_Li_1	Ctr2_Li_2	Ctr3_Li_3	Ctr4_Li_4	Ctr5_Li_5	Cd1_Li_1	Cd2_Li_2	Cd3_Li_3	Cd4_Li_4	Cd5_Li_5b
contig_65349	2	1	118.58	1.2e-05	0.000189934	17.7903	1	Cd	Medtr5g010635	pathogenesis-related thaumatin family protein [Medicago truncatula]	defense	S	5.10918	1.03995	3.18516	1.49929	2.22834	29.504	57.6014	56.458	28.1434	60.6686	3.77638	1.09483	2.88302	1.72181	2.91582	26.1491	58.648	60.3348	28.1434	71.9911
contig_71421;contig_23788;contig_56218	2	1	137.25	1.7e-05	0.000204216	20.1877	1	Cd	Medtr8g096920	pathogenesis-related thaumatin family protein [Medicago truncatula]	defense	S	17.5478	8.62231	14.1238	5.38677	13.3479	354.058	325.826	208.897	216.72	86.1526	12.9702	9.07732	12.7841	6.18625	17.4659	313.797	331.746	223.242	216.72	102.231
contig_103877	2	2	134.41	0.00795019	0.0126111	2.47311	0.866183	Cd	Medtr4g063630	Pathogenesis-related thaumatin superfamily protein [Medicago truncatula]	defense	S	215.058	275.003	345.268	244.108	263.305	356.626	902.912	418.172	527.362	1115.67	158.957	289.516	312.517	280.338	344.54	316.073	919.318	446.887	527.362	1323.89
contig_52039;contig_50164;contig_78785;contig_96687	3	3	246.41	0.00185068	0.00434914	2.50317	0.977566	Cd	Medtr1g062590	allergen Pru protein, putative [Medicago truncatula]	defense	S	193.151	141.292	153.803	172.596	238.466	641.202	391.609	546.822	434.159	237.331	142.765	148.748	139.213	198.212	312.037	568.29	398.724	584.37	434.159	281.624
contig_91621;contig_70582	4	4	141.53	0.0461172	0.0436742	1.63231	0.544595	Cd	Medtr6g007897	Gibberellin-regulated family protein [Medicago truncatula]	miscellaneous	S	52.7112	75.313	79.3641	87.8304	91.6943	115.077	121.359	92.6717	85.4614	216.994	38.9608	79.2874	71.8358	100.866	119.984	101.991	123.564	99.0352	85.4614	257.492
contig_15288;contig_65148	2	2	89.47	0.00127312	0.00351219	4.43206	0.987846	Cd	Medtr4g013770	disease resistance-responsive, dirigent domain protein [Medicago truncatula]	miscellaneous	S	11.6394	7.82515	8.78102	7.09366	14.5999	30.6679	17.5852	66.1339	36.8496	70.0965	8.60313	8.2381	7.94807	8.14648	19.1042	27.1806	17.9047	70.6751	36.8496	83.1786
contig_7380	3	3	168.07	0.000622026	0.00219201	2.52578	0.996985	Cd	Medtr8g073770	disease resistance-responsive, dirigent domain protein [Medicago truncatula]	miscellaneous	S	43.7732	21.6791	24.876	44.5173	37.9987	71.8873	90.9447	72.7963	82.3506	118.587	32.3544	22.8232	22.5163	51.1244	49.7221	63.7129	92.5971	77.795	82.3506	140.719
contig_12608;contig_65684;contig_101209;contig_51047;contig_91472	3	3	160.08	0.00878798	0.0131499	1.53417	0.853111	Cd	Medtr1g087910.1	60S ribosomal protein L19 [Medicago truncatula]	miscellaneous	M	56.7876	55.7848	78.4121	59.6748	68.7292	80.5985	79.7405	85.6778	110.273	133.705	41.9738	58.7287	70.9741	68.5315	89.9334	71.4335	81.1893	91.561	110.273	158.658
contig_9749	2	2	81.11	3.92e-05	0.000261796	5.08839	1	Cd	Medtr2g005690	70 kDa heat shock protein [Medicago truncatula]	miscellaneous	C	13.5651	13.9375	6.58557	16.2371	16.3089	50.8008	76.3798	49.3183	83.696	78.8657	10.0264	14.673	5.96088	18.647	21.3405	45.0242	77.7676	52.7049	83.696	93.5843
contig_54689;contig_60204	6	6	368.14	0.000220509	0.000874465	1.8695	0.999785	Cd	Medtr2g026040	phloem filament protein PP1 [Medicago truncatula]	miscellaneous	S	551.489	625.474	664.045	736.043	762.162	931.304	1340.94	1180.01	1320.41	1470.01	407.626	658.482	601.055	845.284	997.303	825.404	1365.31	1261.04	1320.41	1744.36
contig_1344	6	4	269.46	0.0237416	0.027087	1.61667	0.685233	Cd	Medtr7g096280	linker histone H1 and h5 family protein [Medicago truncatula]	miscellaneous	/	477.75	188.801	380.062	263.454	172.895	506.843	496.037	428.428	514.7	451.456	353.123	198.765	344.01	302.554	226.237	449.209	505.049	457.847	514.7	535.711
contig_111067	5	1	283.81	0.00433907	0.00809757	2.86919	0.929291	Cd	Medtr2g029815.1	peroxidase family protein [Medicago truncatula]	oxidation-reduction process	S	27.1847	60.1339	44.3411	98.5416	99.737	112.291	219.6	266.098	167.025	181.64	20.0932	63.3073	40.1351	113.167	130.508	99.522	223.59	284.371	167.025	215.54
contig_17644;contig_15274;contig_17643;contig_111926;contig_33314;contig_100755;contig_46258;contig_39521	10	10	718.96	0.0013605	0.0036734	1.61729	0.986377	Cd	Medtr4g095450.1	class III peroxidase [Medicago truncatula]	oxidation-reduction process	S	528.58	541.16	709.67	618.944	572.704	793.046	1192.55	813.683	892.497	1113.31	390.693	569.719	642.353	710.806	749.394	702.868	1214.22	869.557	892.497	1321.08
contig_24637;contig_87627;contig_98501	5	2	291.56	2.86e-05	0.000256356	2.38561	1	Cd	Medtr3g094650	class III peroxidase [Medicago truncatula]	oxidation-reduction process	S	554.769	459.099	573.095	781.384	750.727	1458.2	1389.48	1632.51	1567.65	1393.05	410.05	483.326	518.732	897.354	982.34	1292.39	1414.73	1744.61	1567.65	1653.03
contig_98811;contig_46476;contig_15517;contig_64925;contig_88674	4	3	378.59	0.0123456	0.016846	2.65639	0.803197	Cd	Medtr6g043240	peroxidase family protein [Medicago truncatula]	oxidation-reduction process	S	25.5665	89.0988	60.7032	99.2121	78.7609	157.283	102.716	284.202	135.404	259.006	18.8971	93.8007	54.945	113.937	103.06	139.398	104.583	303.717	135.404	307.344
contig_64923;contig_64924	6	5	369.34	0.000207585	0.000849771	4.69758	0.99982	Cd	Medtr6g043240	peroxidase family protein [Medicago truncatula]	oxidation-reduction process	S	27.7388	50.6096	37.6859	46.2774	26.9598	123.927	140.183	289.448	102.741	232.818	20.5027	53.2804	34.1111	53.1457	35.2774	109.836	142.73	309.324	102.741	276.269
contig_102844;contig_16977	9	3	494.69	7.46e-05	0.000430323	2.73565	0.999995	Cd	Medtr2g029820.1	Peroxidase superfamily protein [Medicago truncatula]	oxidation-reduction process	S	1074.76	1514.53	1768.05	2093.06	1964.29	3734.45	5578.63	5030.47	4198.95	4477.15	794.393	1594.46	1600.34	2403.7	2570.31	3309.81	5679.99	5375.9	4198.95	5312.71
contig_12449	2	1	112.36	0.0433011	0.0416286	1.54987	0.558465	Cd	Medtr6g088760	eukaryotic aspartyl protease family protein [Medicago truncatula]	Proteases	S	17.2418	11.889	9.66841	16.889	8.64973	20.5656	19.1578	12.8173	27.6836	19.4913	12.7441	12.5164	8.75128	19.3956	11.3183	18.2271	19.5059	13.6974	27.6836	23.129
contig_13370;contig_34016	2	2	100.83	3.22e-05	0.000256356	11.6604	1	Cd	Medtr0036s0050	eukaryotic aspartyl protease family protein [Medicago truncatula]	Proteases	C	25.8885	35.3693	8.25258	23.2779	41.6556	279.253	455.175	297.786	318.014	217.443	19.1351	37.2358	7.46976	26.7328	54.5071	247.499	463.446	318.234	318.014	258.024
contig_57953	4	4	288.36	3.51e-06	8.92e-05	6.51937	1	Cd	Medtr4g076255	glucan endo-1,3-beta-glucosidase [Medicago truncatula]	proteins acting on carbohydrates	S	70.4516	44.7369	79.5019	63.8502	59.1357	431.195	391.868	612.439	266.926	368.62	52.0733	47.0978	71.9606	73.3266	77.3801	382.163	398.988	654.494	266.926	437.415
contig_12402;contig_102000;contig_75119;contig_75118	3	1	209.77	0.00256286	0.00536483	4.19578	0.96386	Cd	Medtr4g076470	glucan endo-1,3-beta-glucosidase [Medicago truncatula]	proteins acting on carbohydrates	S	97.9767	58.4167	54.5734	198.626	261.845	634.192	391.276	308.376	775.782	707.581	72.4181	61.4995	49.3967	228.105	342.63	562.077	398.385	329.551	775.782	839.636
contig_93208	2	1	116.24	0.00822428	0.0128849	3.2964	0.861845	Cd	Medtr3g118390	Chitinase (Class I) / Hevein [Medicago truncatula]	proteins acting on carbohydrates	S	98.2694	49.1223	123.116	37.5732	77.182	144.597	133.478	272.289	199.03	520.586	72.6345	51.7146	111.438	43.1496	100.994	128.155	135.903	290.986	199.03	617.743
contig_64667;contig_89148	3	1	173.33	0.0362379	0.0359269	2.10979	0.597231	Cd	Medtr1g115225	LRR receptor-like kinase [Medicago truncatula]	Proteins possibly involved in signalling	S	30.6662	16.6474	57.787	90.888	109.857	140.766	128.376	142.608	77.5205	155.997	22.6665	17.5259	52.3055	104.377	143.749	124.76	130.709	152.401	77.5205	185.11
contig_56640;contig_56641	6	1	513.54	3.61e-05	0.000256356	3.2919	1	Cd	Medtr4g428370	lipid transfer protein [Medicago truncatula]	proteins related to lipid metabolism	S	784.343	1035.11	973.873	625.03	673.745	1981.76	3432.64	2634.02	2203.47	3218.89	579.736	1089.73	881.494	717.795	881.608	1756.41	3495.01	2814.89	2203.47	3819.62
contig_111454;contig_63090;contig_7709	3	3	151.14	0.00906547	0.0131499	2.63667	0.848901	Cd	Medtr3g467100	Lipid transfer protein [Medicago truncatula]	proteins related to lipid metabolism	S	21.117	30.1954	26.4213	69.4755	70.5005	146.634	147.56	59.0897	96.0455	124.699	15.6083	31.7889	23.915	79.7868	92.2512	129.96	150.241	63.1472	96.0455	147.971
contig_44208;contig_12744;contig_27351	3	1	224.86	0.00145346	0.00376422	1.78262	0.984773	Cd		non-specific lipid transfer protein (frameshift in the contig)	proteins related to lipid metabolism	/	1387.42	1990.93	2267.08	1654.84	1421.16	2475.69	3557.64	3127.25	2683.07	3703.31	1025.49	2095.99	2052.03	1900.44	1859.61	2194.17	3622.28	3341.99	2683.07	4394.46
contig_102468	3	1	164.58	0.00171329	0.00412526	1.80685	0.980112	Cd	Medtr8g080230	PLAT/LH2 domain lipoxygenase family protein [Medicago truncatula]	proteins related to lipid metabolism	C	398.424	427.836	490.002	437.638	623.46	579.781	851.403	944.628	879.74	1039.97	294.49	450.414	443.522	502.591	815.809	513.854	866.872	1009.49	879.74	1234.06
contig_100138	8	8	552.49	0.000113002	0.000565963	2.01276	0.999976	Cd	Medtr1g072420.1	xyloglucanase-specific endoglucanase inhibitor protein [Medicago truncatula]	Proteins with interaction domain	S	1072.66	976.997	1699.37	1436.17	1227.98	2363.65	2626.73	2643.83	2745.95	2528.03	792.842	1028.56	1538.17	1649.32	1606.84	2094.88	2674.46	2825.37	2745.95	2999.83
contig_56185	3	3	164.58	0.000656387	0.00219201	2.39802	0.996615	Cd	Medtr1g093100.1	xyloglucanase-specific endoglucanase inhibitor protein [Medicago truncatula]	Proteins with interaction domain	S	145.408	121.098	247.208	215.783	189.292	464.016	309.998	580.243	411.517	437.506	107.477	127.489	223.759	247.808	247.692	411.252	315.631	620.087	411.517	519.157
contig_32886;contig_44209;contig_98509;contig_105113;contig_12736	4	1	466.62	0.0218988	0.0264666	1.7721	0.701164	Cd		protease inhibitor/seed storage/ltp family [Cicer arietinum]	proteins with interaction domain	S	483.108	553.522	599.539	411.961	368.906	831.479	1205.58	980.008	822.104	444.056	357.082	582.733	542.668	473.103	482.72	736.931	1227.48	1047.3	822.104	526.93
contig_63744;contig_56018	2	1	185.73	8.1e-08	1.03e-05	5.08921	1	Cd	Medtr7g023590.1	polygalacturonase inhibitor protein [Medicago truncatula]	proteins with interaction domain	S	225.032	243.431	339.996	275.916	211.1	1274.18	1438.99	1321.79	1203.89	1354.11	166.33	256.278	307.745	316.866	276.228	1129.3	1465.14	1412.55	1203.89	1606.82
contig_7628;contig_143;contig_15420;contig_70821;contig_105413	11	5	610.71	0.00614953	0.0104051	1.76108	0.896241	Cd	Medtr8g023310	pectinesterase/pectinesterase inhibitor [Medicago truncatula]	proteins with interaction domain	S	198.668	146.94	272.393	228.433	205.13	303.866	407.593	270.791	352.833	516.802	146.842	154.695	246.554	262.336	268.416	269.313	414.998	289.386	352.833	613.253
contig_52717;contig_74934	3	1	166.3	0.00068412	0.00222605	1.58616	0.996305	Cd	Medtr1g047960.1	polygalacturonase inhibitor protein [Medicago truncatula]	proteins with interaction domain	S	56.9948	47.8996	68.9765	70.9311	73.9607	94.3046	100.255	95.4778	101.71	113.86	42.1269	50.4274	62.4336	81.4584	96.779	83.5812	102.077	102.034	101.71	135.109
contig_65361	2	1	99.75	0.00868206	0.0131499	2.5167	0.854733	Cd	Medtr3g010770.1	pectinesterase/pectinesterase inhibitor [Medicago truncatula]	proteins with interaction domain	C	3.82638	9.16058	5.809	3.47353	8.57463	10.4537	19.8756	11.3969	10.69	25.2093	2.82821	9.64401	5.25797	3.98906	11.2201	9.26498	20.2367	12.1795	10.69	29.9141
contig_99012;contig_61574	2	2	125.18	3.32e-05	0.000256356	3.64126	1	Cd	AT1G17860.2	Kunitz family trypsin and protease inhibitor protein [Arabidopsis thaliana]	proteins with interaction domains	S	76.303	135.074	116.457	140.118	92.2227	380.018	458.73	455.785	270.891	474.322	56.3983	142.202	105.41	160.914	120.675	336.806	467.064	487.082	270.891	562.844
contig_66998;contig_75786	2	2	90.77	0.0041189	0.00780141	9.7004	0.933492	Cd	AT1G17860.2	Kunitz family trypsin and protease inhibitor protein [Arabidopsis thaliana]	proteins with interaction domains	S	0	0	6.99408	8.8224	10.7998	49.2844	40.5659	32.1818	52.9786	83.1777	0	0	6.33064	10.1318	14.1317	43.6803	41.303	34.3917	52.9786	98.7011
contig_101296;contig_82964	5	2	247.59	0.0328699	0.0337878	1.50154	0.618114	Cd	AT1G17860.2	Kunitz family trypsin and protease inhibitor protein [Arabidopsis thaliana]	proteins with interaction domains	S	90.0074	79.4107	95.371	106.956	159.43	111.045	148.213	156.29	217.853	164.178	66.5277	83.6013	86.3243	122.83	208.617	98.4177	150.906	167.022	217.853	194.819
contig_95303;contig_26926	3	3	149.51	0.000961163	0.00298975	2.0287	0.992705	Cd	Medtr6g086115	LRR extensin-like protein [Medicago truncatula]	structural proteins	S	51.4103	73.4378	52.995	95.6685	91.578	160.382	161.376	164.795	123.062	131.043	37.9992	77.3133	47.968	109.867	119.832	142.145	164.308	176.111	123.062	155.5
contig_65903;contig_27700	8	8	501.5	0.00171907	0.00412526	1.57369	0.980006	Cd	Medtr4g094240.1	phosphate-responsive 1 family protein [Medicago truncatula]	unknown function	S	1592.03	1820.76	2415.72	2366.24	2690.07	3241.59	3507.92	3730.2	3174.64	3474.97	1176.72	1916.84	2186.57	2717.43	3520.01	2872.98	3571.66	3986.34	3174.64	4123.51
contig_38387;contig_102035	3	1	189.09	0.00509211	0.00885201	1.73754	0.915205	Cd	Medtr4g039680	DUF642 family protein [Medicago truncatula]	unknown function	S	173.778	114.415	163.249	150.497	141.399	221.154	290.77	207.368	199.099	373.19	128.446	120.453	147.763	172.833	185.024	196.007	296.053	221.607	199.099	442.838
contig_107437	2	2	120.01	1.77e-05	0.000204216	4.1245	1	Cd	Medtr5g037020	UPF0392 RCOM-like protein [Medicago truncatula]	unknown function	S	46.925	54.0688	63.7127	31.6205	55.396	151.788	272.337	223.603	174.676	215.829	34.684	56.9221	57.6691	36.3134	72.4867	134.528	277.285	238.957	174.676	256.109
contig_98833	2	1	66.07	0.000181654	0.000781365	17.1304	0.999881	Ctrl	Medtr2g102660	pleiotropic drug resistance 12, drug resistance transporter-like ABC domain protein [Medicago truncatula]	defense	/	61.8042	63.5082	73.3248	33.0683	40.4493	2.15583	0	2.9254	5.89016	4.91584	45.6817	66.8597	66.3694	37.9762	52.9287	1.91069	0	3.12628	5.89016	5.83328
contig_27591	2	1	62.15	0.0189723	0.0238377	3.07603	0.728592	Ctrl	Medtr0391s0020	LRR and NB-ARC domain disease resistance protein [Medicago truncatula]	defense	/	110.342	67.7801	34.3303	51.5452	43.0665	25.9173	22.972	20.6797	3.84743	26.4083	81.5575	71.357	31.0738	59.1954	56.3533	22.9703	23.3893	22.0997	3.84743	31.3368
contig_13971;contig_100351;contig_102015;contig_100994;contig_101842;contig_112044	4	4	188.23	0.00654143	0.0109226	1.68847	0.889462	Ctrl	Medtr4g065990	core histone H2A/H2B/H3/H4 [Medicago truncatula]	miscellaneous	/	192.224	276.933	365.837	274.582	351.437	125.329	191.15	181.765	172.653	194.391	142.08	291.547	331.135	315.335	459.862	111.078	194.623	194.246	172.653	230.67
contig_111973;contig_101368;contig_102736	3	3	257.44	0.0121394	0.0167447	2.08569	0.805868	Ctrl	Medtr7g114580	core histone H2A/H2B/H3/H4 [Medicago truncatula]	miscellaneous	/	395.321	329.85	553.641	192.793	311.464	185.3	161.767	241.915	164.143	101.782	292.196	347.257	501.124	221.406	407.557	164.229	164.706	258.526	164.143	120.778
contig_34743;contig_70034;contig_3180;contig_59622	3	3	243.77	0.0209762	0.0255954	1.85815	0.709512	Ctrl	Medtr4g059400	60S ribosomal L12-like protein [Medicago truncatula]	miscellaneous	/	468.357	223.092	561.815	274.674	453.205	244	159.145	253.7	242.634	166.713	346.18	234.865	508.522	315.44	593.028	216.255	162.037	271.121	242.634	197.827
contig_57234	3	2	225.55	0.0172096	0.0225239	1.87479	0.74656	Ctrl	Medtr8g020590.1	auxin-binding protein ABP19a [Medicago truncatula]	miscellaneous	S	2843.97	3112.31	2857.6	3169.79	5407.65	1901.18	870.927	2144.16	2477.53	1882.61	2102.08	3276.55	2586.53	3640.24	7076.01	1684.99	886.751	2291.4	2477.53	2233.96
contig_34984	11	1	770.58	0.00257881	0.00536483	2.56605	0.963548	Ctrl	Medtr3g072190.1	Peroxidase superfamily protein [Medicago truncatula]	oxidation-reduction process	S	986.795	814.69	1034.52	770.921	1362.31	241.52	193.803	504.197	455.085	541.925	729.376	857.683	936.385	885.338	1782.61	214.056	197.325	538.819	455.085	643.064
contig_67869	2	2	91.07	0.00492867	0.00868688	2.44224	0.918223	Ctrl	Medtr8g089110	basic blue-like protein [Medicago truncatula]	oxidation-reduction process	S	59.1142	25.4043	57.8178	63.5001	51.3926	21.5465	29.5251	20.4189	22.6712	11.1636	43.6934	26.7449	52.3333	72.9246	67.2482	19.0964	30.0615	21.821	22.6712	13.247
contig_12671;contig_22800;contig_22801;contig_22802;contig_16227;contig_16228;contig_22798;contig_27164;contig_45752	5	4	276.85	0.00763567	0.0122656	1.96948	0.871236	Ctrl	Medtr4g075690.1	multi-copper oxidase-like protein [Medicago truncatula]	oxidation-reduction process	S	573.625	439.774	687.804	601.111	665.881	517.31	170.698	222.441	357.771	238.877	423.987	462.982	622.561	690.326	871.318	458.486	173.799	237.715	357.771	283.459
contig_17728	2	2	104.8	0.000636199	0.00219201	1.92948	0.996834	Ctrl	Medtr4g081100.1	plastocyanin-like domain protein [Medicago truncatula]	oxidation-reduction process	S	1227.08	1256.09	1084.19	827.213	1102.49	694.207	723.278	479.177	455.876	496.45	906.98	1322.38	981.343	949.985	1442.63	615.268	736.42	512.081	455.876	589.102
contig_4110	2	2	107.52	0.0140588	0.0189796	4.13984	0.781921	Ctrl	AT4G27520.1 |	early nodulin-like protein 2 [Arabidopsis thaliana]	oxidation-reduction process	S	13.7404	23.343	23.363	40.3805	47.3163	2.43882	0	3.6236	3.21231	26.51	10.156	24.5748	21.1468	46.3736	61.9142	2.1615	0	3.87242	3.21231	31.4576
contig_103922	4	1	201.63	0.0431971	0.0416286	1.79359	0.558992	Ctrl	Medtr8g005175	oxygen-evolving enhancer protein [Medicago truncatula]	photosynthesis	C	164.207	94.9266	97.2952	67.3979	101.924	39.9553	26.1145	71.336	75.5855	80.1359	121.372	99.9361	88.066	77.4008	133.37	35.412	26.589	76.2345	75.5855	95.0916
contig_24532	2	1	63.43	0.00301454	0.00617015	2.36762	0.954989	Ctrl	Medtr1g078110	subtilisin-like serine protease [Medicago truncatula]	proteases	S	54.9702	37.8295	60.5341	92.8794	45.3459	29.2921	28.5064	14.9352	20.9892	29.4214	40.6305	39.8258	54.792	106.664	59.336	25.9613	29.0243	15.9607	20.9892	34.9123
contig_54570	3	3	136.55	0.00325757	0.00656175	1.94676	0.950216	Ctrl	Medtr7g105850	Eukaryotic aspartyl protease family protein [Medicago truncatula]	proteases	C	165.463	189.987	256.513	291.956	303.702	154.2	87.5004	104.001	137.24	137.383	122.299	200.013	232.18	335.287	397.4	136.666	89.0902	111.142	137.24	163.022
contig_57192;contig_64725;contig_103197	10	1	843.58	0.00481043	0.00868688	4.33107	0.92042	Ctrl	Medtr7g081750	subtilisin-like serine protease [Medicago truncatula]	proteases	S	23.1333	19.2481	78.9817	39.2679	82.4999	15.3564	5.93908	15.3334	9.17838	10.3291	17.0986	20.2639	71.4897	45.0959	107.953	13.6102	6.04699	16.3863	9.17838	12.2569
contig_13265	2	2	68.46	0.00896424	0.0131499	1.66328	0.85043	Ctrl	Medtr7g075900	subtilisin-like serine protease [Medicago truncatula]	proteases	S	85.6062	88.4827	108.328	108.363	131.815	67.2952	46.0147	43.6553	67.8494	89.3799	63.2746	93.1521	98.0521	124.445	172.483	59.643	46.8508	46.653	67.8494	106.061
contig_54650	2	2	84.99	0.0163912	0.0218955	1.61936	0.75532	Ctrl	Medtr7g013790	serine carboxypeptidase-like protein [Medicago truncatula]	proteases	S	66.488	72.4367	89.9666	106.628	132.18	46.2304	53.4904	50.4831	77.3086	61.3041	49.1437	76.2593	81.4326	122.453	172.96	40.9734	54.4623	53.9497	77.3086	72.7453
contig_62853;contig_16350;contig_70451;contig_28291;contig_33350;contig_89293;contig_112048;contig_1129;contig_102544;contig_12983	6	5	289.18	0.00484185	0.00868688	1.85476	0.919835	Ctrl	Medtr2g094060	beta-galactosidase-like protein [Medicago truncatula]	proteins acting on carbohydrates	S	164.731	226.166	279.499	281.932	282.286	163.196	80.5101	133.406	148.29	140.242	121.758	238.101	252.986	323.775	369.377	144.639	81.9729	142.567	148.29	166.416
contig_7612	2	2	90.41	0.0300628	0.0315291	1.64858	0.636952	Ctrl	Medtr1g110980.1	alpha-glucosidase [Medicago truncatula]	proteins acting on carbohydrates	S	76.114	49.6753	54.9977	52.7175	64.8836	30.7251	19.1049	27.8575	66.4263	36.8835	56.2586	52.2967	49.7808	60.5416	84.9015	27.2313	19.452	29.7704	66.4263	43.767
contig_54380	3	1	90.21	0.0345462	0.0347934	10.3672	0.607501	Ctrl	Medtr5g057990	alpha-glucosidase [Medicago truncatula]	proteins acting on carbohydrates	S	5.37695	0	13.1537	3.07045	6.77751	0	0	0	1.54267	1.19467	3.9743	0	11.9059	3.52615	8.8685	0	0	0	1.54267	1.41763
contig_27037;contig_22579;contig_66161;contig_44050;contig_69783	4	4	185.22	9.3e-05	0.000513333	1.67055	0.999988	Ctrl	Medtr8g072000.1	Pectinacetylesterase family protein [Medicago truncatula]	proteins acting on carbohydrates	S	244.527	268.714	345.823	322.77	293.73	156.717	175.285	185.68	190.459	175.141	180.739	282.895	313.019	370.675	384.352	138.897	178.47	198.43	190.459	207.828
contig_100	3	1	143.85	0.00141412	0.00373864	3.05829	0.985456	Ctrl	Medtr7g011060	expansin A10 [Medicago truncatula]	proteins acting on carbohydrates	S	316.985	383.196	770.619	450.89	688.438	155.831	220.191	159.568	93.7935	224.078	234.295	403.418	697.52	517.809	900.834	138.111	224.191	170.525	93.7935	265.897
contig_93293	3	3	201.99	0.00250652	0.00536483	1.72473	0.964962	Ctrl	Medtr5g034320	polygalacturonase non-catalytic protein [Medicago truncatula]	proteins acting on carbohydrates	S	1267.82	1199.24	1498.78	1105.15	1587.2	1018.82	818.364	838.857	639.214	545.182	937.088	1262.52	1356.61	1269.18	2076.89	902.968	833.233	896.459	639.214	646.929
contig_13539	2	1	95.91	0.0415171	0.0405276	1.64433	0.567686	Ctrl	Medtr5g079950.1	expansin A10 [Medicago truncatula]	proteins acting on carbohydrates	S	289.817	238.802	260.105	319.66	346.779	237.611	95.2557	88.5687	186.731	276.792	214.214	251.404	235.432	367.102	453.767	210.592	96.9864	94.6505	186.731	328.449
contig_93522	6	5	588.87	0.0209111	0.0255954	1.56289	0.710111	Ctrl	Medtr8g070040	Lipid transfer protein [Medicago truncatula]	proteins related to lipid metabolism	S	3694.47	3124.14	5545.91	5415.68	4562.04	2713.31	1889.49	3380.18	2857.29	3455.2	2730.72	3289.01	5019.84	6219.45	5969.52	2404.77	1923.82	3612.29	2857.29	4100.05
contig_22140	4	1	176.26	0.000184718	0.000781365	2.79435	0.999874	Ctrl	Medtr1g008140	pectinesterase/pectinesterase inhibitor [Medicago truncatula]	proteins with interaction domains	S	7.38452	10.9631	13.7722	12.2143	11.0703	3.45824	3.88751	5.56521	4.2524	2.66392	5.45816	11.5416	12.4658	14.0271	14.4857	3.065	3.95814	5.94735	4.2524	3.16109
contig_15577	3	3	142.85	0.000144978	0.000681403	2.50259	0.999942	Ctrl		hypothetical protein MTR_5g030290 [Medicago truncatula]	unknown function	/	583.784	747.339	802.062	515.882	940.731	356.426	288.717	280.596	291.35	217.343	431.496	786.778	725.98	592.447	1230.97	315.896	293.963	299.864	291.35	257.905

## Sheet: sol prot fraction
highest mean value in Cd-exposed plants
highest mean value in control plants
quantification was done using the Progenesis software. All statistic values were automatically calculated by the software.
Predicted Location: C Chloroplastic; M Mitochondrion; S Secretory Pathway; / Any other location
													Normalized abundance										Raw abundance
													Ctr					Cd					Ctr					Cd
Gene ID Medicago sativa	Peptide count	Unique peptides	Confidence score	Anova (p)	q Value	Max fold change	Power	Highest mean condition	Accession	Protein Assignment	Functional classification	predicted location	Ctr1_S_1	Ctr2_S_2	Ctr3_S_3	Ctr4_S_4	Ctr5_S_5	Cd1_S_1	Cd2_S_2	Cd3_S_3	Cd4_S_4	Cd5_S_5	Ctr1_S_1	Ctr2_S_2	Ctr3_S_3	Ctr4_S_4	Ctr5_S_5	Cd1_S_1	Cd2_S_2	Cd3_S_3	Cd4_S_4	Cd5_S_5
contig_65349	2	1	136.02	6.01004e-09	1.28866e-06	320.477	1	Cd	Medtr5g010635	pathogenesis-related thaumatin family protein [Medicago truncatula]	defense	S	0.219522	0	0.17119	0	0.0769476	20.1581	23.3486	48.3774	29.9867	28.0037	0.219522	0	0.116291	0	0.0918051	18.384	24.8095	61.0093	25.9118	23.0369
contig_71421;contig_23788;contig_56218	2	1	145.19	0.000537926	0.0115341	15.6262	0.997815	Cd	Medtr8g096920	pathogenesis-related thaumatin family protein [Medicago truncatula]	defense	S	4.16184	4.41462	9.90445	9.94519	8.2313	214.918	140.944	25.5626	41.0161	150.376	4.16184	1.84408	6.72815	18.9301	9.82066	196.003	149.763	32.2373	35.4425	123.705
contig_106863;contig_73896	8	3	523.69	6.08946e-05	0.00326422	1.58847	0.999998	Cd	Medtr0212s0040	ATP synthase F1, alpha subunit [Medicago truncatula]	miscellaneous	/	267.254	263.797	304.42	231.288	222.541	395.798	391.357	404.611	450.117	406.128	267.254	110.194	206.794	440.243	265.51	360.963	415.845	510.26	388.951	334.096
contig_3944;contig_104033;contig_111973;contig_102736;contig_102737;contig_111974;contig_12485;contig_104533;contig_105362;contig_96345;contig_109655;contig_17317;contig_41364;contig_101368;contig_111143;contig_51274	6	4	306.21	0.000276202	0.00658029	1.71542	0.99959	Cd	XP_003606627.1	core histone H2A/H2B/H3/H4 [Medicago truncatula]	miscellaneous	/	916.881	739.33	663.316	612.552	758.999	1370.18	1015.04	1276.99	1380.73	1288.82	916.881	308.835	450.595	1165.96	905.552	1249.59	1078.55	1610.42	1193.1	1060.23
contig_99933;contig_104857;contig_70329	2	2	88.01	0.000736978	0.0143656	2.13434	0.995685	Cd	AT5G55190.1	RAN GTPase 3 [Arabidopsis thaliana]	miscellaneous	/	87.5512	81.4544	158.479	96.2498	113.408	206.309	179.561	301.586	236.074	222.914	87.5512	34.0253	107.656	183.206	135.305	188.151	190.796	380.334	203.994	183.378
contig_102783;contig_70034;contig_59622	3	2	188.51	0.00185107	0.0234682	2.10843	0.977559	Cd	XP_003606385.1	60S ribosomal L12-like protein [Medicago truncatula]	miscellaneous	/	42.0792	60.3734	27.458	32.3057	57.8593	71.2353	97.0853	108.84	99.7756	87.0795	42.0792	25.2193	18.6524	61.4921	69.0312	64.9658	103.16	137.259	86.2173	71.6349
contig_54075;contig_62002;contig_73493;contig_102942;contig_12640	4	3	149.64	0.0022653	0.0269844	2.30736	0.969658	Cd	Medtr4g075290	peptidyl-prolyl cis-trans isomerase [Medicago truncatula]	miscellaneous	/	207.558	84.8926	247.573	204.985	232.337	421.263	399.924	511.743	507.536	414.619	207.558	35.4615	168.178	390.176	277.198	384.187	424.947	645.366	438.568	341.081
contig_26831	2	2	133.76	0.00303551	0.0301322	2.2769	0.954577	Cd	Medtr4g124910	GroES chaperonin [Medicago truncatula]	miscellaneous	C	77.5335	48.1672	69.8683	126.298	86.3654	129.045	193.86	260.736	201.794	144.072	77.5335	20.1205	47.4619	240.401	103.041	117.688	205.99	328.817	174.372	118.519
contig_37577;contig_105265	2	1	126.28	0.00455344	0.0424495	1.54758	0.925235	Cd	Medtr2g021255	glutamine synthetase domain protein [Medicago truncatula]	miscellaneous	/	115.076	189.622	136.646	109.178	115.531	216.194	166.58	228.169	221.954	197.873	115.076	79.2092	92.8244	207.814	137.838	197.166	177.003	287.747	191.793	162.778
contig_13280;contig_22754	2	2	73.68	0.0110562	0.0726735	2.65275	0.820322	Cd	Medtr1g075170	sieve element occlusion protein [Medicago truncatula],	miscellaneous	/	34.6205	11.0921	13.703	63.5765	19.9879	56.1927	51.972	113.1	86.3402	71.6856	34.6205	4.63344	9.30851	121.014	23.8473	51.2471	55.2239	142.632	74.6076	58.9713
contig_103543;contig_54127	3	1	148.84	0.013237	0.0752229	6.6905	0.791929	Cd	Medtr8g007235	Nucleoside diphosphate kinase family protein [Medicago truncatula]	miscellaneous	/	20.0463	0	21.9087	23.7253	25.3624	92.4038	128.408	134.235	142.1	111.975	20.0463	0	14.8827	45.1597	30.2596	84.2712	136.442	169.285	122.79	92.1146
contig_70415;contig_14881	2	1	115.19	0.0146867	0.0787272	1.76244	0.774507	Cd	AT3G09630.1	60S ribosomal L4-like protein [Medicago truncatula]	miscellaneous	/	39.7949	18.8294	22.8157	35.8664	23.2214	49.4414	37.6146	74.1022	46.6061	39.9072	39.7949	7.86546	15.4988	68.2695	27.7051	45.09	39.9682	93.4512	40.2729	32.8292
contig_51068	2	1	116.91	0.0227128	0.101915	1.97409	0.694009	Cd	Medtr2g017520	pyridoxal biosynthesis protein PDX1, putative [Medicago truncatula]	miscellaneous	/	151.12	56.9586	53.3394	136.689	135.797	194.759	136.311	295.914	238.292	188.697	151.12	23.7929	36.2338	260.18	162.018	177.618	144.84	373.181	205.911	155.23
contig_12737;contig_101958;contig_39492	3	1	139.4	0.0311246	0.114789	2.35926	0.62966	Cd	Medtr8g105340	40S ribosomal protein S2-4 [Medicago truncatula]	miscellaneous	/	10.5294	35.7223	1.28614	3.17832	6.14292	28.5686	23.3066	24.5772	32.3493	25.3437	10.5294	14.922	0.873683	6.04975	7.32904	26.0542	24.7649	30.9946	27.9534	20.8487
contig_44271;contig_54573;contig_98772;contig_46088	3	2	140.79	0.0406237	0.131977	2.44599	0.572441	Cd	Medtr1g085140.1	XP_003626120.1, rhicadhesin receptor [Medicago truncatula]	miscellaneous	S	14.3703	28.3643	2.9304	52.4514	24.9163	62.6558	53.3682	80.4008	64.1168	40.3951	14.3703	11.8484	1.99064	99.8382	29.7273	57.1413	56.7075	101.394	55.4041	33.2305
contig_104139;contig_103912;contig_23129	3	2	154.15	0.00302036	0.0301322	2.51245	0.954874	Cd	Medtrg029815	XP_003607778.1 | nodulin-like protein [Medicago truncatula]	oxidation-reduction process	/	94.4921	37.4847	79.7516	92.8818	97.1121	245.327	177.914	120.191	242.357	223.518	94.4921	15.6582	54.1757	176.795	115.863	223.736	189.046	151.574	209.423	183.875
contig_17644;contig_111926;contig_100755;contig_33314	3	3	173.31	3.37756e-05	0.00320575	1.9962	1	Cd	CAA62228.1	peroxidase2 [Medicago sativa]	oxidation-reduction process	S	73.3153	69.566	76.7094	61.9204	52.0714	135.679	139.201	127.643	113.3	150.074	73.3153	29.0593	52.1091	117.862	62.1257	123.738	147.91	160.973	97.9035	123.457
contig_101157;contig_102212;contig_15135;contig_27419;contig_32903	2	1	121.01	0.0014781	0.0226379	4.15012	0.984342	Cd	AIY27528.1	ascorbate peroxidase isoform 2 [Medicaga sativa]	oxidation-reduction process	/	113.578	22.8599	94.9481	109.186	150.034	399.865	371.948	466.812	415.91	381.541	113.578	9.54909	64.4988	207.828	179.004	364.672	395.221	588.702	359.393	313.87
contig_51087;contig_12706;contig_5318;contig_19145;contig_44153	4	3	212.77	0.0307149	0.114789	1.75851	0.63245	Cd	Medtr2g029850	peroxidase family protein [Medicago truncatula]	oxidation-reduction process	S	72.7031	49.9004	88.3898	80.7516	63.8128	166.429	126.841	60.1564	141.923	129.904	72.7031	20.8445	60.0437	153.706	76.1342	151.781	134.777	75.8639	122.637	106.864
contig_18424	3	2	208.44	0.00011811	0.005065	2.4521	0.999972	Cd	Medtr8g027835	thylakoid rhodanese-like protein [Medicago truncatula]	photosynthesis	C	34.1899	27.297	44.5536	44.8824	38.709	96.6187	79.4982	73.3415	123.301	92.2373	34.1899	11.4026	30.2655	85.431	46.1832	88.1152	84.4724	92.4918	106.546	75.8779
contig_13370;contig_34016	2	2	94.53	0.0465231	0.146697	1.91341	0.542662	Cd	Medtr0036s0050	eukaryotic aspartyl protease family protein [Medicago truncatula]	proteases	C	414.219	76.4523	367.752	403.851	428.494	622.368	554.989	728.337	758.068	571.361	414.219	31.9359	249.816	768.706	511.23	567.593	589.714	918.514	655.055	470.023
contig_38065;contig_111028;contig_62125;contig_70235;contig_15166;contig_38064;contig_15167;contig_15165	6	3	328.64	0.000168009	0.00600401	1.63089	0.999907	Cd	XP_013454118.1	fructose-bisphosphate aldolase [Medicago truncatula]	proteins acting on carbohydrates	/	65.8425	58.2483	83.1825	70.2468	73.2368	111.992	123.042	97.5216	112.881	126.609	65.8425	24.3316	56.5064	133.711	87.3779	102.135	130.741	122.986	97.5416	104.153
contig_107664;contig_22871	2	2	91.94	0.00895791	0.0662323	2.24372	0.850526	Cd	Medtr3g026400	glycoside hydrolase family 1 protein [Medicago truncatula]	proteins acting on carbohydrates	S	78.8048	21.4055	68.1907	84.0423	74.5565	155.844	117.045	141.726	166.075	153.006	78.8048	8.94156	46.3223	159.969	88.9524	142.128	124.368	178.732	143.507	125.869
contig_45854	5	3	234.28	0.0137911	0.0758219	1.55824	0.785142	Cd	XP_013466360.1	glucosamine-6-phosphate isomerase/6-phosphogluconolactonase [Medicago truncatula]	proteins acting on carbohydrates	C	172.016	102.917	192.478	149.803	191.346	256.263	231.861	185.842	278.438	307.527	172.016	42.9909	130.751	285.141	228.293	233.709	246.368	234.368	240.602	252.983
contig_62156;contig_1259;contig_44068	2	2	67.82	4.48528e-05	0.00320575	1.93069	0.999999	Cd	Medtr4g067310	pfkB family carbohydrate kinase [Medicago truncatula]	proteins acting on carbohydrates	C	25.1785	25.4238	27.864	30.7703	31.7958	47.4924	54.1892	52.4912	69.2068	48.9103	25.1785	10.6201	18.9282	58.5695	37.9351	43.3125	57.5798	66.1973	59.8024	40.2355
contig_101331;contig_111384	2	1	107.84	0.015639	0.0800893	3.46953	0.763625	Ctrl	XP_003612449.1	60S ribosomal L4-like protein [Medicago truncatula]	miscellaneous	/	62.8375	298.873	52.3223	72.6279	69.0217	38.0386	29.4828	20.8698	38.673	33.0964	62.8375	124.846	35.5429	138.243	82.3489	34.6908	31.3275	26.3191	33.4178	27.2263
contig_43884;contig_94910	3	1	141.52	0.0401147	0.131977	2.56699	0.575192	Ctrl	Medtr8g005175	oxygen-evolving enhancer protein [Medicago truncatula]	photosynthesis	C	397.627	756.875	233.759	374.836	307.827	33.943	218.971	341.982	168.209	43.6472	397.627	316.164	158.794	713.479	367.264	30.9557	232.672	431.278	145.351	35.9058
contig_6968;contig_33076;contig_77430	4	2	245.62	0.0121018	0.0737899	6.48228	0.806359	Ctrl	Medtr4g092690	glyoxysomal malate dehydrogenase [Medicago truncatula]	proteins acting on carbohydrates	/	11.0738	46.4553	5.46094	18.565	11.8868	0	3.26688	11.1481	0	0	11.0738	19.4054	3.70965	35.3374	14.182	0	3.47129	14.059	0	0
